# Supplementary material for: The postbiotic of hawthorn-probiotic ameliorating constipation caused by loperamide in elderly mice by regulating intestinal microecology
Source: Front Nutr. 2023 Mar 16;10:1103463. doi: 10.3389/fnut.2023.1103463 (PMC10061020; doi:10.3389/fnut.2023.1103463)
Supplement: Supplementary file 1 [file Data_Sheet_1.zip]

Archive with 12 entries (11 files):
- supply materials/Animal Ethics Table.pdf
- supply materials/Animal qualification certificate.pdf
- supply materials/apoptosis cell photos/
- supply materials/apoptosis cell photos/FS.jpg
- supply materials/apoptosis cell photos/group.jpg
- supply materials/apoptosis cell photos/M.jpg
- supply materials/apoptosis cell photos/N.jpg
- supply materials/apoptosis cell photos/S.jpg
- supply materials/Flow cytometry-apoptosis.tiff
- supply materials/Raw data.xlsx
- supply materials/Supplementary Material in manuscript.docx
- supply materials/WB-AQP3.tiff
