# Supplementary material for: The postbiotic of hawthorn-probiotic ameliorating constipation caused by loperamide in elderly mice by regulating intestinal microecology
Source: Front Nutr. 2023 Mar 16;10:1103463. doi: 10.3389/fnut.2023.1103463 (PMC10061020; doi:10.3389/fnut.2023.1103463)
Supplement: Supplementary file 1 [file Data_Sheet_1.zip › supply materials/Raw data.xlsx]

## Sheet: Sheet1
粪便干湿
		昆N	昆M	昆Y	昆F	昆S	昆F+S
给药后天数		(PBS)	(PBS)	(乳)	(副上)	(山楂)	(副山)
1	10min粪便数目	8	6	8	9	8	7
	湿重	0.6256	0.4259	0.631	0.5203	0.748	0.6617
	干重	0.278	0.2577	0.3531	0.3122	0.3622	0.344
	干湿比	0.555627	0.394928	0.440412	0.399962	0.515775	0.480127
2	10min粪便数目	6	5	5	8	6	6
	湿重	0.4576	0.5266	0.4855	0.7642	0.5391	0.5593
	干重	0.2222	0.3249	0.2879	0.3882	0.2941	0.2961
	干湿比	0.514423	0.383023	0.407003	0.492018	0.454461	0.470588
3	10min粪便数目	7	5	5	6	6	7
	湿重	0.6038	0.5978	0.647	0.5989	0.6114	0.653
	干重	0.3016	0.4118	0.335	0.3345	0.3302	0.3355
	干湿比	0.500497	0.311141	0.482226	0.441476	0.459928	0.486217
4	10min粪便数目	7	5	7	6	6	6
	湿重	0.6415	0.4183	0.6444	0.813	0.5019	0.6871
	干重	0.3168	0.249	0.3265	0.3841	0.2652	0.3508
	干湿比	0.506157	0.404733	0.493327	0.527552	0.471608	0.489448
5	10min粪便数目	7	4	6	8	5	7
	湿重	0.5431	0.4383	0.443	0.74	0.521	0.7397
	干重	0.2656	0.2635	0.2386	0.4061	0.2849	0.3991
	干湿比	0.510956	0.398814	0.4614	0.451216	0.453167	0.460457
6	10min粪便数目	6	4	6	6	6	7
	湿重	0.4448	0.4416	0.4657	0.8064	0.5723	0.6513
	干重	0.2634	0.2914	0.2901	0.4264	0.3137	0.3437
	干湿比	0.407824	0.340127	0.377067	0.47123	0.451861	0.472286
7	10min粪便数目	6	6	6	7	9	8
	湿重	0.6408	0.534	0.5574	0.6919	0.6645	0.5193
	干重	0.331	0.3447	0.3418	0.3431	0.344	0.2607
	干湿比	0.483458	0.354494	0.386796	0.504119	0.482318	0.497978
分组	编号	小肠	墨移	肠道	造模前	造模后重	当日	肺重	肺器	肝重	肝器	脾重	脾器
		总长	距离	转运	体重	(g)1周	体重	(mg)	官指	(g)	官指	(mg)	官指
		(cm)	(cm)	比(%)	(g)		(g)		数		数		数
昆N	1	53	50	0.943396	44.61	45.89	47.21	239.7	5.07731	2096.3	44.4037	175.7	3.72167
	2	57	55	0.964912	45.36	47.02	49.35	256.3	5.19352	2367.8	47.9797	293.5	5.94732
	3	56	52	0.928571	45.28	46.11	48.95	311.4	6.36159	2181.9	44.5741	403.7	8.24719
	4	58	52	0.896552	41.62	44.01	47	266.5	5.67021	2063.6	43.9064	94.5	2.01064
	5	54	50	0.925926	42.08	43.5	46.13	260.7	5.65142	2005.6	43.4771	300.8	6.5207
	6	54	52	0.962963	41.87	43.94	46.82	318.3	6.79838	2060	43.9983	187.2	3.99829
昆M	1	55	26	0.472727	45.02	44.86	45.22	377.2	8.34144	2037.6	45.0597	191.9	4.2437
	2	54	24	0.444444	44.37	44.2	44.46	244.1	5.49033	2250.1	50.6095	209.7	4.7166
	3	53	24	0.45283	43.98	44.03	44.32	428.4	9.66606	2792.1	62.9986	162.5	3.66652
	4	50	26	0.52	41.72	40.86	41.16	241.4	5.86492	2240.5	54.4339	96.5	2.34451
	5	53	23.5	0.443396	45.03	45.12	45.88	257.6	5.61465	2100.7	45.7868	218	4.75153
	6	57	28	0.491228	44.65	45.6	46.87	433.7	9.25325	1958.7	41.7901	545.6	11.6407
昆Y	1	54.5	40	0.733945	45.21	45.52	48	430.8	8.975	2058	42.875	174	3.625
	2	55	43	0.781818	44.58	45.23	48.15	363.8	7.55556	2331.1	48.4133	78.7	1.63448
	3	54.5	41	0.752294	45.19	45.01	47.4	362.4	7.64557	2016.4	42.5401	375.1	7.9135
	4	49	43.5	0.887755	42.2	41.48	42.92	255.4	5.95061	1840.4	42.8798	256.4	5.9739
	5	52.5	39	0.742857	41.73	41.67	47.61	241.5	5.07246	1877.4	39.4329	162.2	3.40685
	6	50	38	0.76	41.96	42.285	44.61	238.7	5.35082	1763.6	39.5337	207.4	4.64918
昆F	1	56	33	0.589286	44.5	44.66	48.45	250.2	5.16409	2065.8	42.6378	111.8	2.30753
	2	54	32.5	0.601852	45.68	46.34	51.46	406.5	7.89934	2310.4	44.897	317.6	6.17178
	3	51	29.5	0.578431	41.72	42.18	47.17	284.6	6.0335	2352.5	49.8728	239.6	5.0795
	4	58.5	33.5	0.57265	44.93	44.7	50.73	410.7	8.0958	2519.1	49.657	370.8	7.30928
	5	51	29	0.568627	45.38	44.86	48.59	367	7.55299	2136.1	43.9617	342.5	7.04878
	6	50.5	27.5	0.544554	41	41.13	48.84	279.9	5.73096	2171.3	44.4574	204.2	4.181
昆S	1	51	32	0.627451	44.2	44.26	47.98	408.2	8.50771	1862.2	38.812	199.3	4.15381
	2	50.5	34	0.673267	41.87	41.51	46.77	328.1	7.01518	2294.6	49.0614	171.1	3.65833
	3	49.5	26.5	0.535354	45.43	45.58	48.77	244.3	5.00923	2176.5	44.6278	167.3	3.43039
	4	54	32.5	0.601852	43.64	43.8	46.48	445	9.57401	1909.3	41.0779	212.6	4.57401
	5	55	30.5	0.554545	41	41.04	46.3	262.8	5.67603	1988.9	42.9568	162.4	3.50756
	6	56	30	0.535714	42.8	42.8	45.98	214.8	4.6716	1948.7	42.3815	174.5	3.79513
昆FS	1	51	38	0.745098	43.77	43.65	47.82	310.5	6.4931	1911.4	39.9707	292.5	6.11669
	2	50.5	36	0.712871	43.6	43.67	46.7	404.8	8.66809	2093.4	44.8266	301.6	6.45824
	3	56	35.5	0.633929	42.95	43.2	47.71	281.9	5.90861	1966.1	41.2094	182.6	3.82729
	4	48	36	0.75	41.63	41.55	45.22	302.1	6.68067	1697.5	37.5387	89.6	1.98142
	5	46.5	37	0.795699	41.8	41.63	46.07	323.2	7.01541	1834.7	39.8242	160.9	3.49251
	6	58	42.5	0.732759	45.29	45.3	50.78	425.6	8.38125	2634.3	51.8767	526.6	10.3702
RT-qPCR
分组	样本编号	复孔	β-actin	AQP3	Enac-r
N	sample1	1	19.12	29.88	27.67
N	sample1	2	18.53	29.87	27.16
N	sample1	3	18.75	29.77	27.71
N	sample2	1	19.17	29.95	27.37
N	sample2	2	18.66	29.9	27.04
N	sample2	3	18.67	30.09	26.94
N	sample3	1	17.61	30.38	29.71
N	sample3	2	17.04	30.9	32.23
N	sample3	3	16.91	30.47	31
N	sample4	1	20.3	38.1	32.83
N	sample4	2	20.43	35.07	32.71
N	sample4	3	20.41	34.01	32.25
N	sample5	1	21.12	29.87	26.14
N	sample5	2	21.09	30.29	26.19
N	sample5	3	20.77	29.85	26.18
M	sample1	1	21.55	29.68	25.88
M	sample1	2	21.72	29.53	25.46
M	sample1	3	21.57	29.41	25.46
M	sample2	1	25.1	30.05	27.05
M	sample2	2	24.75	29.54	26.56
M	sample2	3	25.1	29.6	26.45
M	sample3	1	23.26	29.43	25.77
M	sample3	2	23.36	29.61	25.98
M	sample3	3	23.34	29.81	26.16
M	sample4	1	24.09	29.13	26.56
M	sample4	2	23.73	29.22	26.21
M	sample4	3	23.88	29.16	26
M	sample5	1	20.9	29.37	26.26
M	sample5	2	21.16	29.39	26.49
M	sample5	3	20.91	29.84	26.42
FS	sample1	1	19.69	30.06	27.21
FS	sample1	2	19.47	30.14	27.12
FS	sample1	3	19.45	30.24	27.12
FS	sample2	1	21.26	29.8	27.15
FS	sample2	2	21.25	29.27	27.09
FS	sample2	3	21.33	29.16	26.95
FS	sample3	1	19.25	29.61	26.72
FS	sample3	2	19.24	30.08	26.72
FS	sample3	3	19.72	30.04	27
FS	sample4	1	20.33	29.5	26.62
FS	sample4	2	20.37	29.61	26.49
FS	sample4	3	21.26	29.35	26.91
FS	sample5	1	19.41	30.26	29.83
FS	sample5	2	19.42	30.05	30.2
FS	sample5	3	19.63	29.86	30.11
FS	sample6	1	20.17	29.38	26.05
FS	sample6	2	20.38	29.63	26.22
FS	sample6	3	19.93	29.44	26.03
TNF-α
Elisa	C1	C2	C3	C4	C5	C6	M1	M2	M3	M4	M5	M6	FS1	FS2	FS3	FS4	FS5	FS6
OD450	0.08	0.133	0.111	0.093	0.128	0.105	0.2	0.206	0.28	0.216	0.232	0.273	0.11	0.15	0.115	0.078	0.139	0.126
浓度(pg/ml)	41.3152	68.6865	57.3248	48.0289	66.1043	54.2262	103.288	106.387	144.603	111.551	119.814	140.988	56.8084	77.466	59.3906	40.2823	71.7852	65.0714
CCK-8
trt	0h	12h	24h
N	0.445	0.528	0.603
N	0.45	0.571	0.653
N	0.432	0.563	0.636
FS	0.41	0.703	0.778
FS	0.455	0.694	0.793
FS	0.448	0.691	0.816
流式凋亡（Q2+Q3 %）
N	LPS	FS
19.95	62.26	26.5
19.7	61.31	25.47
19.76	62.54	26.04
结肠肌层、腺体、水肿（um）					小肠肌层、腺体(um)
分组	Muscular thickness	Glandular thickness	Edema width		分组	Muscular thickness	Glandular thickness
N	140.087	235.249	35.005		N	32.543	102.067
N	243.982	400.099	19.281		N	65.633	110.834
N	116.823	314.898	20.612		N	43.326	83.671
M	104.81	205.989	58.345		M	11.035	87.517
M	71.259	239.27	47.796		M	20.833	90.295
M	96.168	194.246	47.372		M	28.66	90.601
FS	163.86	270.641	13.802		FS	44.84	111.944
FS	187.65	316.175	19.979		FS	67.972	141.682
FS	141.009	279.398	8.778		FS	32.443	85.499
Mucin2 荧光定量量化
Label	Area	Mean		AVERAGE：N Group	12.2223
N	1228800	11.359		normalization：every Mean/AVERAGE
N	1228800	14.025		N	0.929364
N	1228800	11.283		N	1.14749
M	1228800	6.962		N	0.923146
M	1228800	6.963		M	0.569613
M	1228800	8.104		M	0.569695
FS	1228800	9.428		M	0.663049
FS	1228800	10.01		FS	0.771375
FS	1228800	9.866		FS	0.818993
				FS	0.807211
